# Supplementary material for: Medical Error Disclosure: An Entrustable Professional Activity During an Objective Standardized Clinical Examination for Clerkship Students
Source: MedEdPORTAL. 2024 Feb 20;20:11382. doi: 10.15766/mep_2374-8265.11382 (PMC10876916; doi:10.15766/mep_2374-8265.11382)
Supplement: Supplementary file 1 — Faculty OSCE Guide.docxError Disclosure Standardized Patient Case.docxFaculty OSCE Checklist.docxCase-Based Experience Faculty Guide.docxCase-Based Experience Debrief Case.docxCase-Based Experience Observer Checklist.docxStudent Survey.docx [file mep_2374-8265.11382-s001.zip]

Archive with 8 entries (8 files):
- B. Error Disclosure Standardized Patient Case.docx
- C. Faculty OSCE Checklist.docx
- E. Case-Based Experience Debrief Case.docx
- F. Case-Based Experience Observer Checklist.docx
- G. Student Survey.docx
- A. Faculty OSCE Guide.docx
- D. Case-Based Experience Faculty Guide.docx
- _Educational Summary Report_11382.pdf
